# Supplementary material for: Primary Melanoma Characteristics of Metastatic Disease: A Nationwide Cancer Registry Study
Source: Cancers (Basel). 2021 Sep 2;13(17):4431. doi: 10.3390/cancers13174431 (PMC8431672; doi:10.3390/cancers13174431)
Supplement: Supplementary file 1 [file cancers-13-04431-s001.zip]

Archive with 1 entries (1 files):
- cancers-1350871-supplementary.pdf
